# Supplementary material for: Synthetic Extracellular Matrix of Polyvinyl Alcohol Nanofibers for Three-Dimensional Cell Culture
Source: J Funct Biomater. 2024 Sep 10;15(9):262. doi: 10.3390/jfb15090262 (PMC11433135; doi:10.3390/jfb15090262)
Supplement: Supplementary file 1 [file jfb-15-00262-s001.zip]

Archive with 14 entries (14 files):
- 2024-09-05-supplemetary information-revised.pdf
- Fig. S1.png
- Fig. S2.png
- Fig. S3.png
- Fig. S4.png
- Fig. S5.png
- Fig. S6.png
- Fig. S7.png
- Fig. S8.png
- Fig. S9.png
- Video S1.mp4
- Video S2.mp4
- Video S3.mp4
- Video S4.mp4
